# Supplementary material for: Taxonomic study on specimens of the genus Micrencaustes deposited in the Bernice P. Bishop Museum (Coleoptera, Erotylidae)
Source: Zookeys. 2017 Jan 12;(645):27–35. doi: 10.3897/zookeys.645.11003 (PMC5299222; doi:10.3897/zookeys.645.11003)
Supplement: XML Treatment for Micrencaustes (Mimencaustes) rotundimaculata [file zookeys.645.11003-treatment1.xml]

<!DOCTYPE tp:taxon-treatment
  PUBLIC "-//TaxonX//DTD Taxonomic Treatment Publishing DTD v0 20100105//EN" "tax-treatment-NSO.dtd">
<tp:taxon-treatment xmlns:tp="http://www.plazi.org/taxpub"><tp:treatment-meta><kwd-group><label>Taxon classification</label><kwd><named-content content-type="kingdom">Animalia</named-content></kwd><kwd><named-content content-type="order">Coleoptera</named-content></kwd><kwd><named-content content-type="family">Erotylidae</named-content></kwd></kwd-group><mixed-citation publication-type="journal"><person-group><name><surname>Li</surname><given-names>Jing</given-names></name><name><surname>Zhao</surname><given-names>Yan-Chen</given-names></name><name><surname>Ren</surname><given-names>Guo-Dong</given-names></name><name><surname>Cheng</surname><given-names>Zhiqiang</given-names></name></person-group><article-title>Taxonomic study on specimens of the genus <italic><tp:taxon-name><tp:taxon-name-part taxon-name-part-type="genus">Micrencaustes</tp:taxon-name-part></tp:taxon-name></italic> deposited in the Bernice P. Bishop Museum (<tp:taxon-name><tp:taxon-name-part taxon-name-part-type="order">Coleoptera</tp:taxon-name-part></tp:taxon-name>, <tp:taxon-name><tp:taxon-name-part taxon-name-part-type="family">Erotylidae</tp:taxon-name-part></tp:taxon-name>)</article-title><source>Zookeys</source><day>12</day><month>1</month><year>2017</year><volume>2017</volume><issue>645</issue><fpage>27</fpage><lpage>35</lpage><pub-id pub-id-type="doi">10.3897/zookeys.645.11003</pub-id></mixed-citation></tp:treatment-meta><tp:nomenclature><tp:taxon-name>
              <tp:taxon-name-part taxon-name-part-type="genus">Micrencaustes</tp:taxon-name-part> (<tp:taxon-name-part taxon-name-part-type="subgenus">Mimencaustes</tp:taxon-name-part>) <tp:taxon-name-part taxon-name-part-type="species">rotundimaculata</tp:taxon-name-part><object-id xmlns:xlink="http://www.w3.org/1999/xlink" content-type="zoobank" xlink:type="simple">http://zoobank.org/08D1B989-6F0B-4388-ACB5-B223BBA52082</object-id></tp:taxon-name><tp:taxon-status xmlns:xlink="http://www.w3.org/1999/xlink" xlink:type="simple">sp. n.</tp:taxon-status></tp:nomenclature><tp:treatment-sec sec-type="type material" id="SECID0EOFAE"><title>Type material.</title><p>Holotype. male, PHILIPPINES: Camarines Sur, Mt. Iriga, <named-content xmlns:xlink="http://www.w3.org/1999/xlink" content-type="dwc:verbatimCoordinates" xlink:type="simple"><named-content content-type="geo-json" specific-use="{&#34;type&#34;:&#34;Point&#34;,&#34;coordinates&#34;:[123.421100,13.415800]}" id="NCID0EXFAE" xlink:type="simple">13.4158°N, 123.4211°E</named-content></named-content>, alt. 500-600m, 22 April 1962, H.M. Torrevillas leg. Paratype. 1 female, PHILIPPINES: Queznn, Queznn Park Tayahas[Note: The spelling on the label is wrong. Quezon, Quezon Park Tayabas is correct.], <named-content xmlns:xlink="http://www.w3.org/1999/xlink" content-type="dwc:verbatimCoordinates" xlink:type="simple"><named-content content-type="geo-json" specific-use="{&#34;type&#34;:&#34;Point&#34;,&#34;coordinates&#34;:[121.044300,14.650900]}" id="NCID0E6FAE" xlink:type="simple">14.6509°N, 121.0443°E</named-content></named-content>, alt. 305m. 5 June 1932, F.C. Hadden leg.</p></tp:treatment-sec><tp:treatment-sec sec-type="diagnosis" id="SECID0EEGAE"><title>Diagnosis.</title><p>Body elongated, widest at base of elytra, general color dark. Each elytron with two orange marks; anterior mark almost reaching lateral and basal margins, quadrate; the posterior one placed before the apex, rounded. Clypeus with the anterior border shaped like a concave “V”. Antennomere III approx. 1.4 times as long as IV; relative lengths of antennomeres II–XI: 11: 25: 18: 18: 18: 17: 16: 19: 12: 16. The terminal segment of maxillary palpus triangular, with sides rounded, nearly 2.9 times as wide as long. The elytron with strong striae, intervals finely and sparsely punctured. Mesoventrite with a median transverse rectangular depression.</p></tp:treatment-sec><tp:treatment-sec sec-type="description" id="SECID0EJGAE"><title>Description.</title><p>
              <italic>Body</italic> (Fig. <xref ref-type="fig" rid="F1">1</xref>) elongate, moderately convex, length: 15.0–16.0mm, width: 5.0–5.2mm; widest at base of elytra, general color dark, moderately shining. Each elytron with two orange marks; anterior mark almost reaching lateral and basal margins, quadrate; the posterior one placed before the apex, rounded, not touching either margin.</p><fig id="F1" position="float" orientation="portrait"><label>Figure 1.</label><caption><p>Habitus of <tp:taxon-name><tp:taxon-name-part taxon-name-part-type="genus">Micrencaustes</tp:taxon-name-part> (<tp:taxon-name-part taxon-name-part-type="subgenus">Mimencaustes</tp:taxon-name-part>) <tp:taxon-name-part taxon-name-part-type="species">rotundimaculata</tp:taxon-name-part></tp:taxon-name> sp. n. Scale bar 1.0 mm.</p></caption><graphic xmlns:xlink="http://www.w3.org/1999/xlink" xlink:href="zookeys-645-027-g001.jpg" position="float" orientation="portrait" xlink:type="simple" id="oo_117982.jpg"/></fig><p>
              <italic>Head</italic> (Fig. <xref ref-type="fig" rid="F2">2</xref>) strongly and sparsely punctured, densely punctured behind the eyes, with ocular lines. Clypeus strongly and rather densely punctured, with anterior border “V” concave, with a fovea on each side of the base. Eyes large, moderately prominent and coarsely faceted. Antennae (Fig. <xref ref-type="fig" rid="F2">3</xref>) extending to posterior border of pronotum; antennomere III nearly 1.4 times as long as IV; antennomere VIII slightly shorter than VII; antennomere IX triangular; antennomere X crescent-shaped; antennomere XI almost fan-shaped; relative lengths of antennomeres II–XI: 11: 25: 18: 18: 18: 17: 16: 19: 12: 16. The terminal <!--PageBreak-->segment of maxillary palpus triangular, with sides rounded, nearly 2.9 times as wide as long. Mentum (Fig. <xref ref-type="fig" rid="F2">4</xref>) triangular, with long golden setae, both sides concave; submentum (Fig. <xref ref-type="fig" rid="F2">4</xref>) depressed on each side of front area, without puncture, with long golden setae.</p><fig id="F2" position="float" orientation="portrait"><label>Figures 2–10.</label><caption><p>
          <tp:taxon-name><tp:taxon-name-part taxon-name-part-type="genus">Micrencaustes</tp:taxon-name-part> (<tp:taxon-name-part taxon-name-part-type="subgenus">Mimencaustes</tp:taxon-name-part>) <tp:taxon-name-part taxon-name-part-type="species">rotundimaculata</tp:taxon-name-part></tp:taxon-name> sp. n. <bold>2</bold> head <bold>3</bold> antenna <bold>4</bold> mentum and submentum <bold>5</bold> pronotum <bold>6</bold> prosternum <bold>7</bold> mesoventrite <bold>8</bold> aedeagus in lateral views <bold>9</bold> female genitalia in ventral view <bold>10</bold> female spermatheca. Scale bars <bold>a</bold> 1.0 mm, <bold>b</bold> 0.5 mm.</p></caption><graphic xmlns:xlink="http://www.w3.org/1999/xlink" xlink:href="zookeys-645-027-g002.jpg" position="float" orientation="portrait" xlink:type="simple" id="oo_117983.jpg"/></fig><p>
              <italic>Pronotum</italic> (Fig. <xref ref-type="fig" rid="F2">5</xref>) widest at basal third (<abbrev xmlns:xlink="http://www.w3.org/1999/xlink" xlink:title="pronotum length" id="ABBRID0E6JAE" xlink:type="simple">pl</abbrev>/<abbrev xmlns:xlink="http://www.w3.org/1999/xlink" xlink:title="pronotum width" id="ABBRID0ECKAE" xlink:type="simple">pw</abbrev> = 0.76–0.77); sides almost parallel on posterior third, and slightly narrowing toward apex. Pronotum finely and densely punctured; with a group of coarse punctures on each side of base. Anterior angles projected; posterior angles nearly rectangular. Pronotal anterior margin concave and basal margin weakly sinuate.</p><p>
              <italic>Prosternum</italic> (Fig. <xref ref-type="fig" rid="F2">6</xref>) with shallow and oblique rugulae on lateral areas.</p><p>
              <italic>Prosternal process</italic> triangular, produced into a blunt point at apex, emarginate at posterior border, finely punctured at front, with a rounded depression in the middle of base, covered longitudinal wrinkles. Prosternal femoral lines almost straight, converging anteriorly and slightly exceeding the front edge of coxae.</p><!--PageBreak--><p>
              <italic>Scutellum</italic> pentagonal, with fine and sparse punctures.</p><p>
              <italic>Elytra</italic> widest near base, then gradually narrowing to apex. Each elytron with nine striae, the outside stria short; strial punctures stronger at base, gradually weakened apically and disappearing before extremity; intervals finely punctured and wrinkled.</p><p>
              <italic>Mesoventrite</italic> (Fig. <xref ref-type="fig" rid="F2">7</xref>) broad, with a median transverse rectangular depression, coxal lines short, sternum with fine and sparse punctures.</p><p>
              <italic>Metaventrite</italic> finely and sparsely punctured, with a longitudinal depression in the middle of basal seven eighths.</p><p>
              <italic>Abdomen</italic> densely punctured, covered with short golden hairs.</p><p>
              <italic>Male genitalia</italic> (Fig. <xref ref-type="fig" rid="F2">8</xref>) with median lobe weakly curved, truncated at apex in lateral view; median strut 1.73 times as long as median lobe.</p><p>
              <italic>Female genitalia</italic> (Fig. <xref ref-type="fig" rid="F2">9</xref>) with narrow styli at apex of coxite, covered with setae at apex. Female spermatheca kidney-shaped (Fig. <xref ref-type="fig" rid="F2">10</xref>).</p></tp:treatment-sec><tp:treatment-sec sec-type="distribution" id="SECID0E5LAE"><title>Distribution.</title><p>Philippines (Camarines Sur and Quezon).</p></tp:treatment-sec><tp:treatment-sec sec-type="remarks" id="SECID0EDMAE"><title>Remarks.</title><p>
              <tp:taxon-name><tp:taxon-name-part taxon-name-part-type="genus">Micrencaustes</tp:taxon-name-part> (<tp:taxon-name-part taxon-name-part-type="subgenus">Mimencaustes</tp:taxon-name-part>) <tp:taxon-name-part taxon-name-part-type="species">rotundimaculata</tp:taxon-name-part></tp:taxon-name> is most similar to <tp:taxon-name><tp:taxon-name-part taxon-name-part-type="genus">Micrencaustes</tp:taxon-name-part> (<tp:taxon-name-part taxon-name-part-type="subgenus">Mimencaustes</tp:taxon-name-part>) <tp:taxon-name-part taxon-name-part-type="species">dajaca</tp:taxon-name-part></tp:taxon-name> Heller, 1918, due to the similar form and pattern of the elytron. The new species can be distinguished from it by: the elytron with an anterior quadrate mark, and a rounded posterior mark; clypeus with the anterior border shaped like a concave “V”; mesoventrite with a median transverse rectangular depression; and the elytron with strong striae, intervals finely and sparsely punctured. In contrast, <!--PageBreak--><tp:taxon-name><tp:taxon-name-part taxon-name-part-type="genus">Micrencaustes</tp:taxon-name-part> (<tp:taxon-name-part taxon-name-part-type="subgenus">Mimencaustes</tp:taxon-name-part>) <tp:taxon-name-part taxon-name-part-type="species">dajaca</tp:taxon-name-part></tp:taxon-name> has two elongate rounded marks on each elytron; clypeus with anterior border feebly emarginated; mesoventrite with a transverse arched depression in the middle; elytron with weak striae, intervals finely and densely punctured.</p></tp:treatment-sec><tp:treatment-sec sec-type="etymology" id="SECID0EUNAE"><title>Etymology.</title><p>The species is named for having the posterior band of the elytron rounded.</p></tp:treatment-sec></tp:taxon-treatment>
